# Supplementary material for: PSPC1 Inhibition Synergizes with Poly(ADP-ribose) Polymerase Inhibitors in a Preclinical Model of BRCA-Mutated Breast/Ovarian Cancer
Source: Int J Mol Sci. 2023 Dec 3;24(23):17086. doi: 10.3390/ijms242317086 (PMC10707354; doi:10.3390/ijms242317086)
Supplement: Supplementary file 1 [file ijms-24-17086-s001.zip]

Archive with 3 entries (2 files):
- ijms-2749470-supplementary/
- ijms-2749470-supplementary/Supplementary figure and tables.pdf
- ijms-2749470-supplementary/Uncropped imunoblot.pdf
